# Supplementary material for: Homeostatic model of human thermoregulation with bi-stability
Source: Sci Rep. 2021 Aug 30;11:17327. doi: 10.1038/s41598-021-96280-0 (PMC8405675; doi:10.1038/s41598-021-96280-0)
Supplement: Supplementary file 1 — Supplementary Information. [file 41598_2021_96280_MOESM1_ESM.tex]

\section*{Supporting information}

For short-term events, we can simplify formula (7) published by
Zl\'{a}mal et al. 2018 \cite{Zlamal2018} to avoid the
time-dependency of the change of SEL on previous events. The formula
then assumes the following form:

\begin{align*}
\Delta_{SEL}(t)&=\frac{1}{w}\int_0^t\bigg\{\frac{M(s)}{T_B(s)}\left(1-\frac{\Td_B(s)}{T_B(s)}\right)+\epsilon A_e \sigma_{SB} T_S(s)^4\left(\frac{1}{T_S(s)}-\frac{1}{T_B(s)}\right)-\\
&\quad-\eta A_e \sigma_{SB} T_A(s)^4\left(\frac{1}{T_A(s)}-\frac{1}{T_B(s)}\right)+\\
&\quad+1.87A_e\sqrt{\frac{p}{p_0}}(T_S(s)-T_A(s))^{\frac{5}{4}}\left(\frac{1}{T_S(s)}-\frac{1}{T_B(s)}\right)+\\
&\quad+A_e\lambda\mu\left[611.21\exp\left(\left(18.678-\frac{T_S(s)-273.15}{234.5}\right)\frac{T_S(s)-273.15}{T_S(s)-16.01}\right)-\right.\\
&\quad-\left.H_R(s)\,611.21\exp\left(\left(18.678-\frac{T_A(s)-273.15}{234.5}\right)\frac{T_A(s)-273.15}{T_A(s)-16.01}\right)\right]\times\\
&\quad\times\left(\frac{1}{T_C(s)}-\frac{1}{T_B(s)}\right)+A_eM(s)\bigg[0.0014(T_{RES}(s)-T_{A}(s))+0.0017\bigg(58.7-\\
&\quad\left.\left.-\frac{1}{133.322}H_R(s)\,611.21\exp\left(\left(18.678-\frac{T_A(s)-273.15}{234.5}\right)\frac{T_A(s)-273.15}{T_A(s)-16.01}\right)\right)\right]\times\\
&\quad\times\left(\frac{1}{T_{RES}(s)}-\frac{1}{T_B(s)}\right)-\sigma_{\text{O\textsubscript{2}}}\dot{M}(\text{O\textsubscript{2}})(s)+\sigma_{\text{CO\textsubscript{2}}}\dot{M}(\text{CO\textsubscript{2}})(s)\bigg\}\,\dd
s-\sigma_{PROD(no\,\,stress)}\,t
\end{align*}

For long term events, the importance of trimmed parts of the formula
increases.
